# Supplementary material for: Systematic Review of Willingness to Pay for Health Insurance in Low and Middle Income Countries
Source: PLoS One. 2016 Jun 30;11(6):e0157470. doi: 10.1371/journal.pone.0157470 (PMC4928775; doi:10.1371/journal.pone.0157470)
Supplement: S2 Appendix — (XLSX) [file pone.0157470.s002.xlsx]

## Sheet: Sheet2
S2 Appendix: Quality apprisal of included studies
Column1	Column2	Column3	Column4	Column5	Column6	Column7	Column8	Column9	Column10	Column11	Column12	Column13	Column14	Column15	Column16	Column17	Column18	Column182	Column19
Question	Asgari (2004)	Onwujekwe Obinna (2010)	Barnighausen.T (2007)	Hengjin Dong (2003) (2004)	Hengjin Dong (2004)	Dror.David Mark (2007)	Lofgren Curt(2008)	Pierre Donfouet.P.H (2010) (2011)	Mathiyazhagan.K (1998)	Eckhardt.M (2011)	Edoh.D.(2002)	Asenso-Okyere.W.K(1997)	Gumber.A.(2000)	Ataguba.J.E (2008)	Binam.J.N(2004)	nishant kumar	nosratnejad (2014)	Abay Asfawa (2004)	Sayem Ahmed (2016)
(a) Indicate the study’s design with a commonly used term in the title or the abstract	yes	yes	yes	yes	yes	yes	yes	yes	yes	yes	yes	yes	yes	yes	yes	yes	yes	yes	yes
(b) Provide in the abstract an informative and balanced summary of what was done and what was found	yes	yes	yes	yes	yes	yes	yes	yes	yes	yes	yes	yes	yes	yes	yes	yes	yes	no	yes
Explain the scientific background and rationale for the investigation being reported	yes	yes	yes	yes	yes	yes	yes	yes	yes	yes	no	yes	un clear	yes	yes	no	yes	yes	yes
State specific objectives, including any prespecified hypotheses	yes	yes	yes	yes	yes	yes	yes	yes	yes	yes	yes	yes	no	yes	yes	yes	yes	yes	yes
Present key elements of study design early in the paper	yes	yes	yes	yes	yes	yes	no	yes	yes	yes	no	yes	yes	un clear	yes	no	yes	un clear	yes
Describe the setting, locations, and relevant dates, including periods of recruitment, exposure, follow-up, and data collection	yes	yes	yes	yes	yes	yes	yes	yes	yes	yes	yes	yes	yes	yes	yes	yes	yes	yes	yes
(a) Give the eligibility criteria, and the sources and methods of selection of participants	yes	yes	yes	yes	yes	yes	yes	yes	yes	yes	yes	yes	no	yes	yes	no	yes	yes	yes
Clearly define all outcomes, exposures, predictors, potential confounders, and effect modifiers. Give diagnostic criteria, if applicable	yes	yes	un clear	yes	yes	yes	yes	yes	yes	yes	no	yes	no	yes	yes	yes	yes	yes	yes
For each variable of interest, give sources of data and details of methods of assessment (measurement). Describe comparability of assessment methods if there is more than one group	yes	yes	yes	yes	yes	yes	yes	yes	yes	yes	yes	yes	no	yes	yes	yes	yes	yes	yes
Describe any efforts to address potential sources of bias	no	no	no	yes	yes	yes	yes	yes	no	yes	no	yes	no	yes	yes	no	no	yes	yes
Explain how the study size was arrived at	yes	yes	yes	yes	yes	yes	yes	yes	yes	yes	no	yes	yes	yes	yes	yes	yes	yes	yes
Explain how quantitative variables were handled in the analyses. If applicable, describe which groupings were chosen and why	yes	yes	yes	yes	yes	yes	yes	yes	yes	yes	no	yes	yes	yes	yes	yes	yes	yes	yes
(a) Describe all statistical methods, including those used to control for confounding	yes	yes	yes	yes	yes	yes	yes	yes	yes	yes	no	yes	no	yes	yes	yes	yes	yes	yes
(b) Describe any methods used to examine subgroups and interactions	yes	yes	yes	yes	yes	yes	yes	yes	no	yes	no	yes	no	yes	yes	no	no	yes	yes
(c) Explain how missing data were addressed	n/a	unclear	no	yes	yes	no	no	yes	no	no	no	no	no	no	no	no	no	no	no
(d) If applicable, describe analytical methods taking account of sampling strategy	_	_	_	_	_	_	_	yes	_	_	_	_	_	_	_	_	_	_	_
(e) Describe any sensitivity analyses	no	no	no	no	no	no	no	no	no	no	no	yes	no	no	no	no	no	no	no
(a) Report numbers of individuals at each stage of study—eg numbers potentially eligible, examined for eligibility, confirmed eligible, included in the study, completing follow-up, and analysed	yes	yes	yes	yes	yes	yes	yes	yes	yes	yes	N/A	yes	no	yes	yes	no	no	yes	no
(b) Give reasons for non-participation at each stage	yes	no	no	no	no	no	no	no	no	no	no	no	no	no	no	no	un clear	no	no
(c) Consider use of a flow diagram	no	no	no	no	no	no	no	no	no	no	no	yes	no	no	no	no	no	yes	no
(a) Give characteristics of study participants (eg demographic, clinical, social) and information on exposures and potential confounders	yes	yes	yes	yes	yes	yes	yes	yes	yes	yes	yes	yes	yes	yes	yes	yes	yes	yes	yes
(b) Indicate number of participants with missing data for each variable of interest	no	yes	no	yes	yes	no	no	no	no	no	no	no	no	no	no	no	no	no	no
Report numbers of outcome events or summary measures	yes	yes	yes	yes	yes	yes	yes	yes	yes	yes	yes	yes	no	yes	yes	yes	yes	yes	yes
(a) Give unadjusted estimates and, if applicable, confounder-adjusted estimates and their precision (eg, 95% confidence interval). Make clear which confounders were adjusted for and why they were included	_	_	_	_	_	_	_	_	_	_	_	_	_	_	_	_	_	_	_
(b) Report category boundaries when continuous variables were categorized	yes	no	yes	no	no	no	no	no	yes	yes	no	no	no	un clear	no	no	yes	no	no
(c) If relevant, consider translating estimates of relative risk into absolute risk for a meaningful time period	no	_	_	_	_		_	_	_	_	_	_	_		_	_	_	_	_
Report other analyses done—eg analyses of subgroups and interactions, and sensitivity analyses	yes	no	no	no	no	no	no	no	no	yes	no	no	no	yes	no	no	no	no	no
Summarise key results with reference to study objectives		yes	yes	yes	yes	yes	yes	yes	yes	yes	yes	yes	yes	yes	yes	yes	yes	yes	yes
Discuss limitations of the study, taking into account sources of potential bias or imprecision. Discuss both direction and magnitude of any potential bias	yes	no	yes	yes	yes	yes	yes	yes	no	yes	no	no	no	no	no	no	no	no	yes
Give a cautious overall interpretation of results considering objectives, limitations, multiplicity of analyses, results from similar studies, and other relevant evidence	no	yes	no	yes	yes	yes	yes	yes	no	yes	no	yes	no	yes	yes	yes	no	no	yes
Discuss the generalisability (external validity) of the study results	yes	yes	yes	yes	yes	yes	yes	yes	yes	yes	no	yes	yes	yes	yes	yes	yes	yes	yes
Give the source of funding and the role of the funders for the present study and, if applicable, for the original study on which the present article is based		yes	yes	yes	yes	un clear	no	no	no	no	no	no	no		no	no	no	no	un clear
Does a detailed description of goods or services in question offered to the respondents?	yes	yes	yes	yes	yes	yes	yes	yes	yes	yes	no	yes	yes	yes	yes	yes	yes	yes	yes
Does the information and attributes expressed in goods or services scenarios is obtained from user or key informant assessments (e.g. focus groups, Delphi panels, interviews etc)?	yes	yes	yes	yes	yes	yes	yes	yes	no	yes	yes	yes	no	yes	yes	no	no	no	no
Was there a pilot study conducted to assess the survey tool/design?	yes	yes	yes	no	no	no	yes	yes	no	no	no	no	no	yes	yes	no	yes	no	no
Does the survey involve face to face interviews?	no	yes	yes	yes	yes	yes	yes	yes	yes	yes	no	yes	un clear	yes	yes	yes	no	no	yes
Was the usual payment amount (e.g. existing insurance premiums) are used as a payment vehicle in study?	yes	unclear	yes	yes	yes	yes	yes	yes	un clear	unclear	yes	yes	yes	yes	yes	yes	yes	no	yes
Is the time period of payment clear in the study tool?	yes	yes	yes	yes	yes	yes	yes	yes	yes	yes	yes	yes	yes	yes	yes	yes	yes	yes	yes
Were those involved in data collection adequately trained?	yes	yes	un clear	no	no	un clear	yes	yes	un clear	yes	no	yes	un clear	yes	un clear	un clear	yes	un clear	yes
